# Supplementary material for: STAT3 expression is a prognostic marker in upper urinary tract urothelial carcinoma
Source: PLoS One. 2018 Aug 9;13(8):e0201256. doi: 10.1371/journal.pone.0201256 (PMC6084864; doi:10.1371/journal.pone.0201256)
Supplement: S1 Table — (XLSX) [file pone.0201256.s002.xlsx]

## Sheet: Sheet1
Gender	Age	pelvis ureter	tumor size ≧3	T	High_grade	LVI	pN+	M	CSSperiod	DFSperiod	CSS censoring	DFS censoring	Cytoplasm_STAT3	Nuclear_STAT3	Cytoplasm+Nuclear	pSTAT3	S1PR1	IL-6
2	74	ureter	small	Low	Yes	0	no	0	25	25	1	1	53.3333	0	53.3333	3.33333	290	300
1	65	pelvis	small	Low	No	0	no	0	116	116	1	1	35	190	225	10	300	300
1	72	pelvis	large	Low	Yes	1	no	0	28	28	1	1	25	3.33333	28.3333	23.3333	226.667	246.667
1	72	ureter	unknown	Low	No	0	no	0	87	87	1	1	10	0	10	96.6667	166.667	200
1	56	pelvis	unknown	Low	Yes	0	no	0	137	137	1	1	6.66667	13.3333	20	36.6667	290	230
2	81	pelvis	small	Low	No	0	no	0	83	83	1	1	0	0	0	0	250	143.333
2	73	ureter	large	Low	Yes	1	no	0	86	86	1	1	176.667	100	276.667	0	300	100
1	59	ureter	small	Low	Yes	0	no	0	44	44	1	1	103.333	30	133.333	0	196.667	163.333
2	75	ureter	small	Low	Yes	0	no	0	84	84	1	1	140	0	140	86.6667	200	123.333
1	71	ureter	small	Low	Yes	1	yes	0	86	86	1	1	130	143.333	273.333	3.33333	150	143.333
2	76	pelvis	small	Low	Yes	0	no	0	79	79	1	1	35	40	75	28.3333	175	113.333
2	73	ureter	small	Low	Yes	0	no	0	99	28	1	0	146.667	126.667	273.333	45	200	126.667
1	53	pelvis	large	Low	No	0	no	0	59	59	1	1	0	6.66667	6.66667	0	200	110
1	75	ureter	small	Low	Yes	0	no	0	49	49	1	1	30	20	50	0	200	150
2	76	ureter	small	Low	Yes	0	no	0	42	41	1	1	40	0	40	0	283.333	143.333
2	81	pelvis	large	Low	Yes	0	unknown		36	27	1	1	0	0	0	0	100	113.333
1	52	pelvis	unknown	Low	Yes	0	no	0	129	129	1	1	6.66667	116.667	123.333	0	140	300
2	51	pelvis	small	Low	No	0	no	0	158	158	1	1	100	0	100	0	253.333	280
1	67	ureter	large	Low	Yes	0	no	0	146	146	1	1	113.333	0	113.333	40	230	253.333
1	68	pelvis	unknown	Low	Yes	1	no	0	100	100	1	1	0	20	20	0	230	160
1	78	ureter	small	Low	Yes	0	no	0	78	78	1	1	225	170	395	86.6667	270	210
1	67	ureter	large	Low	Yes	0	no	0	49	7	1	1	230	20	250	16.6667	216.667	150
1	72	both	small	Low	Yes	1	yes	0	8	3	0	0	0	176.667	176.667	0	100	180
1	83	ureter	small	Low	Yes	0	no	0	52	52	1	1	33.3333	20	53.3333	36.6667	100	120
1	71	ureter	large	Low	Yes	1	no	0	14	7	1	1	86.6667	40	126.667	0	300	160
1	79	ureter	small	Low	Yes	0	no	0	10	4	1	1	270	0	270	66.6667	230	113.333
2	71	ureter	small	High	Yes	1	no	0	8	6	0	0	16.6667	260	276.667	0	233.333	300
1	54	ureter	large	High	No	1	no	0	173	173	1	1	0	83.3333	83.3333	0	273.333	300
1	58	pelvis	unknown	High	Yes	1	no	0	27	6	0	0	16.6667	100	116.667	0	270	216.667
1	67	ureter	unknown	High	Yes	1	no	0	42	40	0	0	10	20	30	0	233.333	293.333
1	82	pelvis	small	High	Yes	1	no	0	45	45	1	1	0	0	0	0	205	300
1	84	pelvis	unknown	High	Yes	0	no	0	80	80	1	1	13.3333	0	13.3333	0	200	300
1	67	ureter	small	High	Yes	1	no	0	105	10	1	1	103.333	0	103.333	0	223.333	300
1	57	ureter	small	High	Yes	1	no	0	125	125	1	1	180	0	180	31.6667	213.333	266.667
1	65	pelvis	unknown	High	Yes	1	yes	0	14	0	0	0	33.3333	10	43.3333	0	133.333	200
1	73	ureter	large	High	Yes	1	no	0	30	6	0	0	243.333	6.66667	250	10	300	200
1	63	pelvis	large	High	Yes	0	no	0	25	6	0	0	0	3.33333	3.33333	0	300	210
2	74	pelvis	unknown	High	Yes	0	no	0	29	29	1	1	13.3333	0	13.3333	0	200	100
1	79	ureter	small	High	Yes	1	no	0	10	8	0	0	300	40	340	86.6667	175	100
2	69	pelvis	small	High	Yes	0	no	0	66	29	0	0	0	6.66667	6.66667	0	200	116.667
1	85	ureter	small	High	Yes	1	no	0	12	6	0	0	106.667	0	106.667	0	260	253.333
2	58	pelvis	unknown	High	Yes	0	no	0	58	58	1	1	36.6667	296.667	333.333	0	260	126.667
2	68	pelvis	unknown	High	Yes	0	no	0	83	83	1	1	0	0	0	3.33333	245	203.333
1	79	pelvis	large	High	Yes	1	no	0	17	4	0	0	133.333	73.3333	206.667	33.3333	300	100
2	78	pelvis	large	High	No	0	no	0	107	107	1	1	50	6.66667	56.6667	16.6667	263.333	113.333
1	82	ureter	unknown	High	Yes	1	yes	0	15	13	0	0	100	110	210	73.3333	253.333	150
2	71	ureter	large	High	Yes	1	no	0	33	22	0	0	300	230	530	70	250	140
2	79	ureter	small	High	Yes	0	no	0	60	41	0	0	200	150	350	30	300	150
1	76	ureter	small	High	Yes	0	no	0	63	22	0	0	250	93.3333	343.333	0	250	93.3333
1	61	ureter	large	High	Yes	1	yes	1	4	2	0	0	150	113.333	263.333	1.66667	163.333	110
1	70	pelvis	large	High	Yes	1	yes	0	94	6	0	0	0	223.333	223.333	0	260	116.667
2	74	ureter	large	High	No	1	yes	1	89	89	1	1	93.3333	0	93.3333	43.3333	120	100
1	78	ureter	large	High	Yes	1	no	0	15	6	0	0	70	150	220	0	116.667	150
1	71	ureter	small	High	Yes	1	no	0	71	67	0	0	245	1.66667	246.667	51.6667	200	113.333
2	74	pelvis	large	High	Yes	0	no	0	69	69	1	1	0	33.3333	33.3333	40	225	170
2	75	pelvis	small	High	Yes	0	no	0	8	4	0	0	73.3333	8.33333	81.6667	0	150	140
2	65	ureter	large	High	Yes	1	no	0	16	13	0	0	203.333	113.333	316.667	13.3333	266.667	100
1	65	ureter	large	High	Yes	1	no	0	14	2	0	0	206.667	80	286.667	43.3333	100	116.667
2	87	ureter	large	High	Yes	1	no	0	21	3	1	1	3.33333	30	33.3333	6.66667	100	113.333
2	78	ureter	small	High	Yes	0	no	0	25	25	1	1	16.6667	1.66667	18.3333	23.3333	83.3333	116.667
1	76	ureter	small	High	Yes	1	no	0	49	49	1	1	86.6667	160	246.667	3.33333	150	116.667
1	68	ureter	small	High	No	1	no	0	47	47	1	1	283.333	0	283.333	46.6667	200	160
1	53	pelvis	small	High	No	0	no	0	48	43	1	1	13.3333	90	103.333	0	233.333	156.667
1	67	pelvis	large	High	No	0	no	0	45	39	1	1	83.3333	136.667	220	0	240	150
2	65	ureter	small	High	Yes	0	no	0	40	35	1	1	106.667	10	116.667	50	0	100
2	81	both	large	High	Yes	0	no	0	15	11	1	0	76.6667	235	311.667	10	230	170
1	66	ureter	large	High	Yes	1	yes	1	30	1	1	0	80	253.333	333.333	8.33333	0	156.667
1	80	pelvis	large	High	Yes	1	no		10	3	0	0	40	96.6667	136.667	0	150	110
1	80	pelvis	large	High	Yes	0	no	0	9	3	0	0	36.6667	300	336.667	0	233.333	153.333
1	73	ureter	small	High	Yes	0	no	0	14	8	0	0	300	0	300	136.667	200	146.667
1	60	ureter	large	High	Yes	0	no	0	15	9	1	1	13.3333	60	73.3333	0	250	123.333
2	79	both	small	High	Yes	1	no		8	3	1	1	6.66667	50	56.6667	16.6667	166.667	180
2	79	pelvis	large	High	Yes	1	yes	0	10	4	1	0	0	66.6667	66.6667	0	133.333	100
2	75	both	small	High	Yes	0	no	0	36	30	1	1	256.667	143.333	400	133.333	100	100
2	68	pelvis	large	High	Yes	1	yes	0	2	0	0	0	133.333	66.6667	200	11.6667	233.333	200
2	57	ureter	unknown	High	Yes	1	yes	0	49	21	0	0	190	0	190	5	243.333	200
2	72	pelvis	small	High	Yes	1	no	0	4	2	0	0	156.667	80	236.667	43.3333	300	106.667
2	72	pelvis	large	High	Yes	1	yes	1	88	1	0	0	20	0	20	33.3333	250	100
1	66	pelvis	large	High	Yes	1	no	0	53	53	1	1	190	120	310	23.3333	143.333	143.333
1	58	pelvis	small	High	No	1	no	0	44	5	0	0	75	40	115	3.33333	216.667	116.667
1	56	pelvis	large	Low	Yes	0	no	0	110	110	1	1	110	60	170	0	250	233.333
1	62	pelvis	unknown	Low	Yes	0	no	0	139	139	1	1	0	0	0	0	300	206.667
2	66	ureter	small	Low	No	0	no	0	134	134	1	1	76.6667	140	216.667	3.33333	283.333	140
2	65	pelvis	unknown	Low	Yes	0	no	0	78	78	1	1	6.66667	0	6.66667	0	280	100
2	58	ureter	small	Low	Yes	0	no	0	87	87	1	1	143.333	20	163.333	8.33333	300	193.333
1	79	pelvis	large	Low	No	0	no	0	66	55	1	1	0	226.667	226.667	0	300	146.667
2	81	pelvis	large	Low	Yes	0	no	0	117	117	1	1	0	0	0	0	300	256.667
1	61	ureter	small	Low	Yes	0	no	0	113	113	1	1	3.33333	270	273.333	0	300	246.667
1	48	ureter	small	Low	No	0	no	0	53	53	1	1	300	13.3333	313.333	16.6667	300	183.333
2	72	ureter	large	Low	Yes	0	no	0	46	46	1	1	50	250	300	0	136.667	176.667
2	76	ureter	small	Low	Yes	0	no	0	60	60	1	1	220	5	225	33.3333	200	140
1	57	pelvis	small	Low	Yes	0	no	0	27	27	1	1	186.667	0	186.667	33.3333	300	173.333
2	84	pelvis	small	Low	Yes	0	no	0	59	59	1	1	0	186.667	186.667	0	150	100
1	55	pelvis	large	Low	Yes	0	no	0	47	47	1	1	0	40	40	0	113.333	133.333
1	67	pelvis	unknown	Low	Yes	0	no	0	25	25	1	1	0	0	0	0	200	240
1	77	pelvis	large	Low	Yes	0	no	0	44	37	1	0	0	80	80	0	126.667	150
1	67	ureter	small	Low	Yes	0	no	0	36	30	1	1	76.6667	20	96.6667	90	110	150
1	67	pelvis	large	Low	Yes	0	unknown		28	24	1	1	0	30	30	0	50	126.667
1	76	ureter	unknown	Low	Yes	0	unknown		31	25	1	1	75	0	75	16.6667	125	100
